# Supplementary material for: Prognostic Impact of Immune-Inflammatory and Nutritional Indices in Metastatic Hormone-Sensitive Prostate Cancer
Source: Diagnostics (Basel). 2026 Jul 7;16(13):2126. doi: 10.3390/diagnostics16132126 (PMC13360616; doi:10.3390/diagnostics16132126)
Supplement: Supplementary file 1 [file diagnostics-16-02126-s001.zip]

Archive with 1 entries (1 files):
- diagnostics-4337974-supplementary.pdf
